# Supplementary material for: Cross-Cultural Biases of Emotion Perception in Music
Source: Brain Sci. 2025 Apr 29;15(5):477. doi: 10.3390/brainsci15050477 (PMC12110013; doi:10.3390/brainsci15050477)
Supplement: Supplementary file 1 [file brainsci-15-00477-s001.zip]

Archive with 1 entries (1 files):
- brainsci-3590855-supplementary.pdf
